# Supplementary material for: Integrative pathway and network analysis provide insights on flooding-tolerance genes in soybean
Source: Sci Rep. 2023 Feb 3;13:1980. doi: 10.1038/s41598-023-28593-1 (PMC9898312; doi:10.1038/s41598-023-28593-1)
Supplement: Supplementary file 1 — Supplementary Table 1. [file 41598_2023_28593_MOESM1_ESM.xlsx]

## Sheet: topological property for Fig. 6
Supplementary Table 1. Topological property (degree) of networks constructing from the 144 FTgenes (Sheet 1), FTgenes associated with enriched pathways in hypergeometric test (Sheet 2), SUMSTAT (Sheet 3), and both approaches (Sheet 4).
Name	Degree
Glyma.02G222400	20
Glyma.16G204600	36
Glyma.09G153900	34
Glyma.18G009700	28
Glyma.11G222600	1
Glyma.18G206000	1
GMMYB29A2	16
Glyma.02G195300	5
Glyma.11G180500	12
WRKY56	7
Glyma.07G105700	3
Glyma.12G187400	7
Glyma.09G172500	1
Glyma.04G044900	13
Glyma.02G148200	1
Glyma.13G270100	2
Glyma.06G100900	2
Glyma.13G005100	8
Glyma.11G181200	3
SCOF-1	7
Glyma.12G093100	11
Glyma.03G015800	4
Glyma.14G127800	14
Glyma.13G231700	30
Glyma.13G361900	27
Glyma.15G012000	25
Glyma.07G153100	27
Glyma.01G118000	26
Glyma.15G011900	25
Glyma.13G208000	1
Glyma.19G174200	16
Glyma.03G173300	22
Glyma.19G013700	18
Glyma.07G036300	12
Glyma.14G121200	2
Glyma.08G106900	1
Glyma.04G190900	1
Glyma.02G211600	12
MYB76	1
Glyma.11G179300	1
Glyma.17G145400	1
Glyma.10G073600	8
Glyma.04G136600	2
NF-YA1	1
Glyma.11G149900	2
Glyma.04G092100	5
Glyma.13G314100	4
Glyma.19G41275	6
Glyma.01G206600	2
Glyma.11G036500	2
Glyma.17G158100	1
Glyma.05G108900	1
Glyma.02G268200	1
Glyma.18G212700	1
Glyma.09G276600	1
SCTF-1	2
Glyma.12G222400	1
Glyma.16G018500	1
Glyma.07G049900	1
Glyma.08G119600	1
Glyma.08G119500	1
Glyma.12G150500	1
Glyma.08G165400	26
Glyma.19G190900	34
Glyma.18G204200	26
GAPDH	56
GAPC1	28
Glyma.11G247600	27
Glyma.03G132700	6
Glyma.10G059500	25
Glyma.04G144300	36
Glyma.08G176600	23
Glyma.03G185800	23
Glyma.06G172700	28
Glyma.06G208200	36
GAPDH1	26
Glyma.13G146200	25
Glyma.19G186000	23
Glyma.03G055100	26
Glyma.03G190500	34
Glyma.05G073100	26
Glyma.13G133100	18
Glyma.15G262100	26
Glyma.17G039300	15
Glyma.04G069800	14
PDR12	14
Glyma.15G011800	14
Glyma.07G033500	24
Glyma.10G045200	15
Glyma.10G045400	15
Glyma.13G132800	15
Glyma.03G173100	15
Glyma.19G174000	15
Glyma.07G153800	2
Glyma.05G150100	1
Glyma.08G139100	2
Glyma.17G020600	0
Glyma.08G119100	0
Glyma.05G021100	0
Glyma.11G028200	0
Glyma.19G069200	0
Glyma.02G054200	0
Glyma.05G124000	0
Glyma.01G037200	0
Glyma.07G036100	0
Glyma.09G149200	0
Glyma.18G238100	0
Glyma.13G251100	0
Glyma.04G240800	0
Glyma.07G031400	0
Glyma.08G153000	0
Glyma.02G287600	0
Glyma.13G243700	0
Glyma.04G231400	0
Glyma.13G243900	0
Glyma.13G243600	0
Glyma.08G119000	0
Glyma.01G003000	0
Glyma.14G049200	0
Glyma.09G250700	0
Glyma.03G148300	0
Glyma.14G102900	0
Glyma.12G149100	0
Glyma.10G048200	0
Glyma.10G047800	0
Glyma.17G147500	0
Glyma.08G083300	0
Glyma.10G047900	0
Glyma.03G112400	0
Glyma.11G055700	0
Glyma.20G064500	0
Glyma.15G045600	0
Glyma.07G032900	0
Glyma.02G134500	0
Glyma.08G133600	0
Glyma.07G253700	0
Glyma.20G218100	0
Glyma.13G032100	0
Glyma.17G174500	0
Glyma.06G133800	0
Glyma.13G251300	0
Glyma.20G110800	0
Glyma.08G199800	0
Glyma.08G176300	0
Glyma.14G202300	0
Glyma.13G234500	0
Glyma.13G244000	0
Glyma.05G123900	0
Glyma.13G250400	0
Glyma.10G048100	0
Glyma.08G128500	0
Glyma.10G048000	0
Glyma.12G094100	0
Glyma.07G036400	0
Glyma.08G119200	0
Glyma.17G205000	0
Glyma.13G243800	0
Glyma.08G128100	0
Glyma.14G203000	0
Glyma.08G050400	0
Glyma.05G128200	0
Glyma.11G255000	0
Glyma.10G195700	0
Glyma.13G279900	0
Glyma.14G049000	0
Glyma.13G250300	0
Glyma.08G119400	0
Glyma.17G164100	0
Glyma.11G121900	0
Glyma.08G138600	0
Glyma.19G213300	0
Glyma.13G239000	0
Glyma.13G244100	0

## Sheet: topological property for Fig. 7
Name	Degree
Glyma.11G222600	1
Glyma.18G206000	1
GMMYB29A2	7
Glyma.02G195300	4
WRKY56	5
Glyma.07G105700	3
Glyma.12G187400	4
Glyma.09G172500	1
Glyma.04G044900	8
Glyma.18G212700	1
Glyma.09G276600	1
Glyma.06G100900	1
Glyma.12G222400	1
Glyma.11G149900	1
Glyma.09G153900	33
Glyma.14G127800	28
Glyma.13G361900	33
Glyma.15G012000	31
Glyma.16G204600	35
Glyma.07G153100	12
Glyma.13G231700	15
Glyma.15G011900	31
Glyma.19G174200	8
Glyma.08G106900	1
Glyma.04G190900	1
Glyma.02G211600	4
Glyma.17G145400	1
Glyma.10G073600	1
Glyma.04G136600	2
Glyma.01G206600	1
Glyma.17G158100	1
Glyma.05G108900	1
Glyma.02G268200	1
Glyma.14G121200	1
SCTF-1	1
Glyma.11G181200	1
Glyma.04G092100	1
Glyma.16G018500	1
Glyma.07G049900	1
Glyma.12G150500	1
Glyma.13G314100	1
Glyma.17G039200	29
Glyma.01G118000	11
Glyma.19G190900	33
Glyma.18G204200	11
Glyma.04G144300	34
Glyma.08G176600	8
Glyma.06G208200	34
Glyma.03G055100	11
Glyma.03G190500	33
Glyma.19G192900	28
Glyma.03G168200	28
Glyma.13G355000	28
Glyma.17G206100	28
Glyma.08G201300	28
Glyma.19G169400	28
Glyma.07G033500	30
Glyma.07G233900	28
Glyma.20G187400	28
Glyma.07G015800	28
Glyma.17G206300	28
Glyma.04G069800	28
Glyma.17G120100	28
Glyma.02G159900	28
PDR12	28
Glyma.15G011800	28
Glyma.06G071800	28
Glyma.17G039300	29
Glyma.08G128500	0
Glyma.02G134500	0
Glyma.03G112400	0
Glyma.11G055700	0
Glyma.13G032100	0
Glyma.19G069200	0
Glyma.14G049200	0
Glyma.04G231400	0
Glyma.08G133600	0
Glyma.08G128100	0
Glyma.05G021100	0
Glyma.14G203000	0
Glyma.20G218100	0
Glyma.11G028200	0
Glyma.08G050400	0
Glyma.12G149100	0
Glyma.02G054200	0
Glyma.05G124000	0
Glyma.01G037200	0
Glyma.18G238100	0
Glyma.11G255000	0
Glyma.10G195700	0
Glyma.13G279900	0
Glyma.05G150100	0
Glyma.05G123900	0
Glyma.09G149200	0
Glyma.09G250700	0
Glyma.03G148300	0
Glyma.08G176300	0
Glyma.14G049000	0
Glyma.11G121900	0
Glyma.13G234500	0
Glyma.02G009800	0
Glyma.20G064500	0
Glyma.04G240800	0

## Sheet: topological property for Fig. 8
Name	Degree
Glyma.02G222400	14
Glyma.16G204600	43
Glyma.09G153900	41
Glyma.18G009700	22
Glyma.15G011900	29
Glyma.14G127800	27
Glyma.13G231700	23
Glyma.13G361900	31
Glyma.15G012000	29
GMMYB29A2	6
Glyma.02G195300	3
WRKY56	1
Glyma.14G121200	2
Glyma.07G153100	20
Glyma.11G149900	1
Glyma.12G222400	1
Glyma.02G268200	1
Glyma.07G049900	1
Glyma.16G018500	1
Glyma.12G150500	1
GAPC1	20
Glyma.19G190900	41
GAPDH	40
Glyma.11G247600	20
Glyma.04G144300	42
Glyma.08G176600	16
Glyma.01G118000	19
Glyma.06G172700	20
Glyma.06G208200	42
Glyma.03G055100	19
Glyma.18G204200	19
Glyma.03G190500	41
GAPDH1	20
Glyma.05G073100	20
Glyma.17G039300	28
Glyma.03G168200	27
Glyma.17G206100	27
Glyma.07G233900	27
Glyma.17G039200	28
Glyma.07G015800	27
Glyma.04G069800	27
PDR12	27
Glyma.15G011800	27
Glyma.07G033500	28
Glyma.20G187400	27
Glyma.17G206300	27
Glyma.02G159900	27
Glyma.19G169400	27
Glyma.17G120100	27
Glyma.06G071800	28
Glyma.13G355000	27
Glyma.08G201300	27
Glyma.14G049200	0
Glyma.04G240800	0
Glyma.05G021100	0
Glyma.20G218100	0
Glyma.08G050400	0
Glyma.13G279900	0
Glyma.05G124000	0
Glyma.08G199800	0
Glyma.03G148300	0
Glyma.14G049000	0
Glyma.13G234500	0
Glyma.02G009800	0
Glyma.05G123900	0

## Sheet: topological property for Fig. 9
Name	Degree
Glyma.15G012000	26
Glyma.14G127800	25
Glyma.13G231700	9
Glyma.15G011900	26
Glyma.13G361900	28
Glyma.02G195300	2
Glyma.16G018500	1
Glyma.07G049900	1
Glyma.02G268200	1
Glyma.12G150500	1
Glyma.07G153100	6
Glyma.17G039200	26
Glyma.05G011900	25
Glyma.03G168200	25
Glyma.13G355000	25
Glyma.17G206100	25
Glyma.03G168100	25
Glyma.08G201300	25
Glyma.19G169400	25
Glyma.07G033500	25
Glyma.07G233900	25
Glyma.20G187400	25
Glyma.07G015800	25
Glyma.19G192900	25
Glyma.17G206300	25
Glyma.04G069800	25
Glyma.17G120100	25
Glyma.02G159900	25
PDR12	25
Glyma.15G011800	25
Glyma.06G071800	25
Glyma.17G039300	26
Glyma.10G203000	25
Glyma.01G118000	5
Glyma.18G204200	5
Glyma.08G176600	5
Glyma.03G055100	5
Glyma.14G049200	0
Glyma.05G021100	0
Glyma.20G218100	0
Glyma.08G050400	0
Glyma.05G124000	0
Glyma.13G279900	0
Glyma.04G240800	0
Glyma.03G148300	0
Glyma.14G049000	0
Glyma.14G121200	0
Glyma.13G234500	0
Glyma.08G218600	0
Glyma.05G123900	0
Glyma.12G222400	0

## Sheet: Note
Fig. 6	Of 144 FTgenes, 103 FTgenes were recorded in SoyNet
Fig. 7	Of 77 FTgenes, 74 FTgenes were recorded in SoyNet
Fig. 8	Of 34 FTgenes, 32 FTgenes were recorded in SoyNet
Fig. 9	Of 25 FTgenes, 25 FTgenes were recorded in SoyNet
